# Supplementary material for: Transdifferentiation of Integrin Beta 1 High+ Skin Progenitor Cells Into Functional Hepatocytes
Source: Stem Cells Int. 2025 Apr 23;2025:8953305. doi: 10.1155/sci/8953305 (PMC12043391; doi:10.1155/sci/8953305)
Supplement: Supporting Information — Table S1. Sequences of oligonucleotide primers used for qPCR. [file 8953305.f1.xlsx]

## Sheet: Sheet1
Supplemental table I. Sequences of oligonucleotide primers used for qPCR
Gene name	Forward	Reverse
hFASN	CGGTACGCGACGGCTGCCTG	GCTGCTCCACGAACTCAAACACCG
hPPARA	GGCGAGGATAGTTCTGGAAGC	CACAGGATAAGTCACCGAGGAG
hPPARG	GCCCTTTGGTGACTTTATGGA	GCAGCAGGTTGTCTTGGATG
hTUBB3	CAACCAGATCGGGGCCAAGT	AGGCACGTACTTGTGAGAAGAG
hPAX2	GGAAGCTACCCCACCTCCA	GGGGAACTTAGTAAGGCGGG
hGFAP	TGCCTATAGACAGGAAGCAGA	CCTCCTCCAGCGACTCAATC
hNESTIN	CCAGAGGTCATGTTGGGGTC	CCAAGCCCTGAACCCTCTTT
hNEUN	CGAGGACACCTTGACTTCGG	GGTGAGGTCTGCTTTGCTGA
hSOX17	CTTCGTGTGCAAGCCTGAGA	TGCGACACCACCGAGGAAAT
hFOXA2	ATGCACTCGGCTTCCAGTA	ATAGTAGCTGCTCCAGTCGGA
hHNF4A	TGCGACTCTCCAAAACCCTC	ATTGCCCATCGTCAACACCT
hALB	CCTTTGGCACAATGAAGTGGGTAACC	CAGCAGTCAGCCATTTCACCATAGG
hALDOB	CAAGGGCTTGATGGCCTCTC	GATAGCGAGGCTGGATGGAC
hCYP1A2	TGTTCAAGCACAGCAAGAAGG	TGCTCCAAAGACGTCATTGAC
hCYP2E1	TTCAGCGGTTCATCACCCT	GAGGTATCCTCTGAAAATGGTGTC
hCYP3A4	TAAGGAAAGTAGTGATGGC	CCAGCACAGGCTGTTGACC
hGAPDH	AACGGGAAGCTTGTCATCAATGGAAA	GCATCAGCAGAGGGGGCAGAG
